# Supplementary material for: Decompressive Hemicraniectomy in a South American Population – Morbidity and Outcomes Analysis
Source: PLoS One. 2016 Jan 14;11(1):e0146747. doi: 10.1371/journal.pone.0146747 (PMC4713228; doi:10.1371/journal.pone.0146747)
Supplement: S1 Table — (XLSX) [file pone.0146747.s001.xlsx]

## Sheet: BASE
Registro	Nome	RANKIM_PREVIO	IND_TROMBOLISE	SEXO	ID	IND_ID60	IND_ID70	RACA	IND_AVCPREVIO	IND_HAS	IND_DM	IND_TAB	IND_DISLIP	IND_OBESID	IND_FA	IND_ETILISMO	IND_OUTROSFR	OUTROS FATORES	HEMISFERIO	NIH_ENTRADA	ICTUS	IND_ICTUS_MAIOR48	IND_PNM	IND_SEPSE	IND_ITU	IND_COMPLICACOES	IND_TRANSFHEMORR sint	TPO_INT_DIAS	Rankin_90	RANKIM_FXA	RANKIM_FXA2	IND_OBITO	causa óbito
152536	Alvaro Picado Gonçalves	1	1	1	76	1	1	0	0	1	0	0	0	0	0	0	1	IAM	1	19	55	1	1	0	0		0	15	6	1	1	1
18092	Alicio Benedito de Oliveira	0	0	1	62	1	0	0	0	1	1	0	1	0	0	0	0	****	0	13	30	0	1	0	0		1	16	4	1	0	0
607149	Mizael de Oliveira	0	0	1	61	1	0	0	0	0	0	0	1	0	0	0	1	CHAGAS	1	20	38.5	0	1	0	0		0	26	4	1	0	0
328238	Joao de Camargo	0	0	1	55	0	0	0	0	1	0	0	0	0	1	0	0		0	18	24	0	0	0	0	arritmia cardíaca	1	10	6	1	1	1	hipertensão intracraniana
572712	Cecilia de Siqueira Fonseca	2	1	0	70	1	0	0	0	1	0	1	0	0	1	0	1	ICC, DAOP	1	18	28	0	1	1	0	Grangrena MID, angioplastia carótida	1	49	6	1	1	1	sepsis
599431	Camilo Henrique Luiz	0	1	1	47	0	0	0	0	1	0	0	0	0	0	0	1	GLAUCOMA	0	22	32	0	1	0	0		0	15	3	0	0	0
603492	Marynidja Almeida dos Santos	0	0	0	41	0	0	0	0	1	0	0	0	0	0	0	0	****	1	21	12	0	0	0	0		0	1	6	1	1	1
231805	Fernando Martins de Matos	0	0	1	52	0	0	0	0	1	1	1	0	0	1	0	0		0	10	48	1	0	0	0		1	12	2	0	0	0
147933	Jose Darci Marcelino	2	0	1	52	0	0	0	0	1	0	0	0	0	0	0	0		1	17	51	1	1	0	0		0	38	6	1	1	1
608224	Jose Brasil	0	0	1	66	1	0	0	0	1	0	1	0	0	0	1	0	****	0	13	34	0	0	0	0		0	16	6	1	1	1
610216	Lucia Siqueira	0	0	0	40	0	0	0	0	1	0	1	0	1	0	0	0	IAM	1	14	27	0	0	0	0		0	24	4	1	0	0
286768	Nelson Moreira	0	0	1	64	1	0	0	0	0	0	1	0	0	0	0	0		0	12	18	0	1	1	0	infecção parede abdominal	0	22	6	1	1	1	choque séptico
55357	Antonio Carlos Salvador	1	1	1	64	1	0	0	0	1	1	1	1	1	0	0	0		1	18	24	0	1	1	0		1	8	6	1	1	1	choque sético
625066	Jacyra Oliveira Nogueira	1	0	0	73	1	1	0	1	1	1	0	0	0	1	0	1	chagas	0	24	18.5	0	1	1	1	hematoma parede abdom.	0	101	6	1	1	1	Pneumonia hospitalar
426103	Antonio Carlos Marcello	1	0	1	57	0	0	0	1	1	0	1	0	0	0	1	0	****	1	22	50.5	1	1	0	0		1	20	4	1	0	0
178368	Jose Luis Aranega Gonçalves	0	0	1	51	0	0	0	0	0	1	1	0	0	0	1	0	****	0	13	24	0	1	0	0		0	48	5	1	1	0
201086	Paulo Henrique de Oliveira	0	1	1	33	0	0	1	0	0	0	0	0	0	0	0	1	ESTENOSE AÓRTICA	0	15	48	1	1	0	0		0	17	6	1	1	1
639642	Fabiana Moraes	0	0	0	33	0	0	0	0	0	0	0	0	0	0	0	1	MIGRÂNEA	0	15	30	0	1	0	0	TEP	0	24	4	1	0	0
89694	Lazaro de Campos	1	1	1	73	1	1	0	1	0	0	0	0	0	0	0	0	****	1	26	25	0	1	0	0		0	6	6	1	1	1
443679	Manoel Nunes	1	0	1	71	1	1	0	0	1	1	1	0	0	1	0	0	****	0	17	19	0	1	1	0		0	8	6	1	1	1	sepsis, falência múltiplos órgãos
306952	Valeria Silva Santos Castilho	2	0	0	41	0	0	1	0	0	0	0	0	0	0	0	1	LUPUS	0	14	38	0	0	0	0		0	16	6	1	1	1
443177	Dirce de Almeida Cardoso	0	0	0	70	1	0	0	0	1	1	0	0	0	0	0	0	****	0	21	23	0	1	0	0		0	5	6	1	1	1
418243	Alvarina de Jesus Pereira	0	0	0	83	1	1	0	1	0	0	0	0	0	1	0	0	****	1	22	53	1	1	0	0		0	26	6	1	1	1
358270	Mauro Vieira dos Santos	0	0	1	50	0	0	0	0	0	0	0	0	0	0	1	0	****	0	18	44	0	1	0	0		0	23	6	1	1	1
436411	Maria Cristina Silveira	0	0	0	51	0	0	0	0	0	0	0	0	0	0	0	0	****	0	12	38	0	1	0	0		1	37	6	1	1	1
709438	Sebastiao Jesus Santos	0	0	1	67	1	0	1	0	0	0	0	0	0	0	0	0	****	0	17	24	0	1	0	0		0	15	4	1	0	0
710577	Suely Satuki Sakaniva Celestino	0	0	0	56	0	0	2	0	1	0	1	0	0	0	0	0	****	1	24	28	0	0	1	0		0	5	6	1	1	1
713293	Rosa Maria Ignatti de Moraes Prado	0	0	0	63	1	0	0	0	1	0	1	0	0	0	0	0	****	1	22	14	0	1	0	0	TVP	0	18	4	1	0	0
719771	Hisato Kitamura	0	0	1	53	0	0	2	0	1	0	0	0	0	0	0	0	****	0	17	19	0	0	0	0		0	9	4	1	0	0
274658	Ana Rosa Toffoli Benedicto	0	1	0	65	1	0	0	0	1	0	0	0	0	0	0	0	****	1	22	21	0	1	0	0		0	25	6	1	1	1
725780	Joao Ferreira dos Santos	0	0	1	57	0	0	0	0	0	0	1	0	0	0	0	0	****	1	16	16	0	0	0	0	SSI	0	12	3	0	0	0
603147	Rosalina Alves	0	0	0	79	1	1	0	0	1	1	1	0	0	0	0	0	****	0	21	37	0	1	0	0		0	31	4	1	0	0
608318	Jose Robelio Soares Leandro	0	0	1	39	0	0	0	0	1	0	0	0	0	0	0	0	****	0	12	19	0	1	0	0		0	15	4	1	0	0
277659	Tereza Garcia Videira	0	0	0	68	1	0	0	0	1	0	0	0	0	0	0	1	ASMA	0	15	11	0	0	0	1		0	22	4	1	0	0
701475	Joana Darc Santos	0	0	0	63	1	0	0	0	1	1	0	0	0	0	0	0	****	1	14	48	1	1	0	0		0	7	6	1	1	1
741083	Tereza Alves Lima	0	0	0	68	1	0	0	0	1	0	0	0	0	0	0	0	****	0	20	30	0	1	0	0		0	7	6	1	1	1
162738	Heloisa Castanheiro de Souza Consorte	1	1	0	80	1	1	0	0	0	0	1	0	0	1	0	1	CA MAMA	1	22	43	0	1	1	0		0	8	6	1	1	1	choque séptico
742400	Jose Aparecido de Sousa	0	0	1	49	0	0	0	0	1	0	1	0	0	0	0	1	HEMORRAGIA DIGESTIVA	1	23	23	0	0	0	0		0	5	6	1	1	1
746346	Maura Ferreira de Albuquerque	1	0	0	72	1	1	0	1	1	0	0	0	0	1	0	0		1	25	39	0	1	0	1	colite pseudomembranosa	0	74	5	1	1	0
541532	Faraildes Alves de Araujo	0	0	0	66	1	0	0	1	1	0	0	0	0	1	0	0	****	0	18	48		0	0	0		1	6	6	1	1	1	Hipertensão intracraniana
160395	Emiliano Antonio de Lima	0	1	1	75	1	1	0	0	1	1	1	0	0	0	0	0	****	0	16	24	0	1	0	0		1	23	4	1	0	0
401381	Antonio Vicente da Cruz	0	0	1	61	1	0	0	0	1	1	1	0	0	0	1	0	****	0	???	12	0	1	0	0		0	16	6	1	1	1
404734	Angela Maria da Silva	0	0	0	40	0	0	1	0	0	0	1	0	0	0	1	1	HEMOCIST.	0	19	30	0	1	0	1	IAM na internaç.	0	17	4	1	0	0
135683	Irineu Jose Tardevo	1	0	1	63	1	0	0	1	1	0	1	0	0	0	0	0		0	26	48		1	1	0		0	31	6	1	1	1	sepsis
753342	Jose Antonio Eburneo	0	0	1	45	0	0	0	0	0	0	0	0	0	0	0	0	****	1	18	48		1	0	0		1	40	4	1	0	0
761082	Benedita Izabel Ladeira Barbosa	0	0	0	47	0	0	0	0	0	0	1	0	0	0	0	1	TVP	0	25	56	1	1	0	0		1	20	4	1	0	0
763059	Mauro Barbosa da Silva	1	1	1	66	1	0	1	1	1	1	0	0	0	0	0	1	IAM	1	19	27	0	1	0	0		0	28	6	1	1	1
60115	Anesia de Souza	0	0	0	83	1	1	0	0	1	0	0	0	0	0	0	0	****	0	23	48	1	0	0	0		0	36	5	1	1	0
110108	Sara Gardino	0	0	0	44	0	0	0	0	1	0	0	0	0	0	0	0	****	0	22	30	0	0	0	0		0	10	0	0	0	0
	AVR	0	0	1	49	0	0	0	0	1	0	0	0	0	0	0	0	****	1	22	24		1	0	0		0	37	4	1	0	0
	MKOA	0	0	0	69	1	0	0	0	1	0	0	0	0	0	0	0	****	1	24	8	0	0	0	0		0	.6	6	1	1	1
	ED	0	0	0	32	0	0	1	0	0	0	0	0	0	0	0	1	ANEMIA FALCIFORME	1	24	12	0	0	0	0		0	3	6	1	1	1
	SF	0	0	1	71	1	1	0	0	1	1	0	0	0	0	0	1	IRA	0	18	6	0	0	0	0		0	2	6	1	1	1
	ES	0	0	1	34	0	0	0	0	0	1	0	0	0	0	0	1	DROGAS	1	25	24	0	0	0	0		0	3	6	1	1	1
	EPC	0	0	1	47	0	0	0	0	1	0	0	0	0	0	0	0	****	0	18	24	0	0	0	1		0	30	3	0	0	0
261606	Madalena Tristao de Oliveira	0	0	0	68	1	0	0	0	1	0	0	0	0	1	0	0	****	0	20	11	0	1	0	0		0	35	4
78071	Maria Antunes Fernandes	0	0	0	79	1	1	0	1	1	1	1	0	0	1	0	1	DPOC	0	22	27	0	0	0	0		0	8	6				PCR
743999	Aparecida Malici Nazareth	1	1	0	65	1	0	0	0	1	1	0	0	0	0	0	0		0	27	26	0	1	1	0		1	39	6	1	1	1	HIC
701324	Milton Ferreira de Albuquerque	0	0	1	57	0	0	0	0	0	0	1	0	0	0	0	0	****	1	19	13	0	0	0	1		0	22	4	1	0	0
778217	Dalziza Cardose de Almeida	0	0	0	71	1	1	0	0	0	1	0	0	0	0	0	0	****	1	26	48	0	0	0	1		0	30	5	1	1	0

## Sheet: DICIONARIO
	SIGLA	DESCRIÇÃO	CODIFICAÇÃO
	Registro
	Nome
	RANKIM_PREVIO	RANKIM PRÉVIO
	IND_TROMBOLISE	INDICA TROMBOLISE	0: NÃO 1:SIM
	SEXO	SEXO	0:FEMININO 1: MASCULINO
	ID	IDADE (ANOS)	NUMÉRICA
	IND_ID60	INDICA IDADE MAIOR QUE 60 ANOS	0: NÃO 1:SIM
	IND_ID70	INDICA IDADE MAIOR QUE 70 ANOS	0: NÃO 1:SIM
	RACA	RACA	0: branco 1: não-branco 2: amarelo
	IND_AVCPREVIO	INDICA AVC PREVIO	0: NÃO 1:SIM
	IND_HAS	INDICA HAS	0: NÃO 1:SIM
	IND_DM	INDICA DM	0: NÃO 1:SIM
	IND_TAB	INDICA TABAGISMO	0: NÃO 1:SIM
	IND_DISLIP	INDICA DISLIPIDEMIA	0: NÃO 1:SIM
	IND_OBESID	INDICA OBESIDADE	0: NÃO 1:SIM
	IND_FA	INDICA FIBRILAÇÃO ATRIAL	0: NÃO 1:SIM
	IND_ETILISMO	INDICA ETILISMO	0: NÃO 1:SIM
	IND_OUTROSFR	INDICA OUTROS FATORES DE RISCO	0: NÃO 1:SIM
	IND_TOAST	INDICA TOAST	0: pequenos vasos; 1: grandes vasos; 2: cardioembólico; 3: indeterminado
	HEMISFERIO	HEMISFÉRIO COMPROMETIDO	0: DIREITO 1: ESQUERDO
	NIH_ENTRADA	NIHSS NA ENTRADA	NUMÉRICO
	ICTUS	TEMPO ENTRE AVC E O CRANIECTOMIA (HORAS)	NUMERICO
	IND_ICTUS_MAIOR48	INDICA ICTUS MAIOR OU IGUAL A 48 HORAS	0: NÃO 1:SIM
	IND_PNM	INDICA PNEUMONIA INTRA HOSPITALAR	0: NÃO 1:SIM
	IND_SEPSE	INDICA SEPSE INTRA HOSPITALAR	0: NÃO 1:SIM
	IND_ITU	INDICA ITU INTRA HOSPITALAR	0: NÃO 1:SIM
	IND_COMPLICACOES	INDICA COMPLICAÇÕES INTRA HOSPITALAR	0: NÃO 1:SIM
	IND_TRANSFHEMORR	INDICA TRANSFORMAÇÃO HEMORRÁGIA INTRA HOSPITALAR	0: NÃO 1:SIM
	TPO_INT_DIAS	TEMPO DE INTERNAÇÃO (DIAS)	NUMÉRICA
	Rankin_90	RANKIM AOS 90 DIAS	NUMÉRICA
	RANKIM_FXA	RANKIM EM FAIXA	0: 2OU3 1: 4,5OU6
	RANKIM_FXA2	RANKIM EM FAIXA (2 MODELO)	0: 2,3OU4 1: 5OU6
	IND_OBITO	INDICA OBITO ATÉ 90 DIAS	0: NÃO 1:SIM

## Sheet: mRS <60
Nome	ID	Rankin_90
Sara Gardino	44	0		0	1	0.037037
Fernando Martins de Matos	52	2		1	0	0
Camilo Henrique Luiz	47	3		2	1	0.037037
EPC	47	3		3	3	0.111111
Joao Ferreira dos Santos	57	3		4	10	0.37037
Fabiana Moraes	33	4		5	1	0.037037
Jose Robelio Soares Leandro	39	4		6	11	0.407407
Lucia Siqueira	40	4			27
Angela Maria da Silva	40	4
Jose Antonio Eburneo	45	4		4 a 6	22	0.814815
Benedita Izabel Ladeira Barbosa	47	4		0-3	5	0.185185
AVR	49	4
Hisato Kitamura	53	4		0-4	15	0.555556
Antonio Carlos Marcello	57	4		5 a 6	12	0.444444
Milton Ferreira de Albuquerque	57	4
Jose Luis Aranega Gonçalves	51	5
ED	32	6
Paulo Henrique de Oliveira	33	6
ES	34	6
Marynidja Almeida dos Santos	41	6
Valeria Silva Santos Castilho	41	6
Jose Aparecido de Sousa	49	6
Mauro Vieira dos Santos	50	6
Maria Cristina Silveira	51	6
Jose Darci Marcelino	52	6
Joao de Camargo	55	6
Suely Satuki Sakaniva Celestino	56	6

## Sheet: mRS > 60
Nome	ID	Rankin_90
Mizael de Oliveira	61	4
Alicio Benedito de Oliveira	62	4
Rosa Maria Ignatti de Moraes Prado	63	4		4	8	0.242424
Sebastiao Jesus Santos	67	4		5	3	0.0909091
Tereza Garcia Videira	68	4		6	22	0.666667
Madalena Tristao de Oliveira	68	4			33
Emiliano Antonio de Lima	75	4
Rosalina Alves	79	4		5 a 6	25	0.757576
Dalziza Cardose de Almeida	71	5
Maura Ferreira de Albuquerque	72	5		4 a 6
Anesia de Souza	83	5
Antonio Vicente da Cruz	61	6
Joana Darc Santos	63	6
Irineu Jose Tardevo	63	6
Nelson Moreira	64	6
Antonio Carlos Salvador	64	6
Ana Rosa Toffoli Benedicto	65	6
Aparecida Malici Nazareth	65	6
Jose Brasil	66	6
Faraildes Alves de Araujo	66	6
Mauro Barbosa da Silva	66	6
Tereza Alves Lima	68	6
MKOA	69	6
Cecilia de Siqueira Fonseca	70	6
Dirce de Almeida Cardoso	70	6
Manoel Nunes	71	6
SF	71	6
Jacyra Oliveira Nogueira	73	6
Lazaro de Campos	73	6
Alvaro Picado Gonçalves	76	6
Maria Antunes Fernandes	79	6
Heloisa Castanheiro de Souza Consorte	80	6
Alvarina de Jesus Pereira	83	6

## Sheet: Sex <60
Nome	SEXO	ID
ED	0	32
Fabiana Moraes	0	33		10	0.37037
Lucia Siqueira	0	40		17	0.62963
Angela Maria da Silva	0	40		27
Marynidja Almeida dos Santos	0	41
Valeria Silva Santos Castilho	0	41
Sara Gardino	0	44
Benedita Izabel Ladeira Barbosa	0	47
Maria Cristina Silveira	0	51
Suely Satuki Sakaniva Celestino	0	56
Paulo Henrique de Oliveira	1	33
ES	1	34
Jose Robelio Soares Leandro	1	39
Jose Antonio Eburneo	1	45
Camilo Henrique Luiz	1	47
EPC	1	47
Jose Aparecido de Sousa	1	49
AVR	1	49
Mauro Vieira dos Santos	1	50
Jose Luis Aranega Gonçalves	1	51
Fernando Martins de Matos	1	52
Jose Darci Marcelino	1	52
Hisato Kitamura	1	53
Joao de Camargo	1	55
Antonio Carlos Marcello	1	57
Joao Ferreira dos Santos	1	57
Milton Ferreira de Albuquerque	1	57

## Sheet: Sex >60
Nome	SEXO	ID
Rosa Maria Ignatti de Moraes Prado	0	63
Joana Darc Santos	0	63
Ana Rosa Toffoli Benedicto	0	65		19	0.575758
Aparecida Malici Nazareth	0	65		14	0.424242
Faraildes Alves de Araujo	0	66		33
Tereza Garcia Videira	0	68
Tereza Alves Lima	0	68
Madalena Tristao de Oliveira	0	68
MKOA	0	69
Cecilia de Siqueira Fonseca	0	70
Dirce de Almeida Cardoso	0	70
Dalziza Cardose de Almeida	0	71
Maura Ferreira de Albuquerque	0	72
Jacyra Oliveira Nogueira	0	73
Rosalina Alves	0	79
Maria Antunes Fernandes	0	79
Heloisa Castanheiro de Souza Consorte	0	80
Alvarina de Jesus Pereira	0	83
Anesia de Souza	0	83
Mizael de Oliveira	1	61
Antonio Vicente da Cruz	1	61
Alicio Benedito de Oliveira	1	62
Irineu Jose Tardevo	1	63
Nelson Moreira	1	64
Antonio Carlos Salvador	1	64
Jose Brasil	1	66
Mauro Barbosa da Silva	1	66
Sebastiao Jesus Santos	1	67
Manoel Nunes	1	71
SF	1	71
Lazaro de Campos	1	73
Emiliano Antonio de Lima	1	75
Alvaro Picado Gonçalves	1	76

## Sheet: Race <60
Nome	ID	RACA
Fabiana Moraes	33	0
ES	34	0
Jose Robelio Soares Leandro	39	0	21	0.777778
Lucia Siqueira	40	0	4	0.148148
Marynidja Almeida dos Santos	41	0	2	0.0740741
Sara Gardino	44	0	27
Jose Antonio Eburneo	45	0
Camilo Henrique Luiz	47	0
Benedita Izabel Ladeira Barbosa	47	0
EPC	47	0
Jose Aparecido de Sousa	49	0
AVR	49	0
Mauro Vieira dos Santos	50	0
Jose Luis Aranega Gonçalves	51	0
Maria Cristina Silveira	51	0
Fernando Martins de Matos	52	0
Jose Darci Marcelino	52	0
Joao de Camargo	55	0
Antonio Carlos Marcello	57	0
Joao Ferreira dos Santos	57	0
Milton Ferreira de Albuquerque	57	0
ED	32	1
Paulo Henrique de Oliveira	33	1
Angela Maria da Silva	40	1
Valeria Silva Santos Castilho	41	1
Hisato Kitamura	53	2
Suely Satuki Sakaniva Celestino	56	2

## Sheet: Race > 60
Nome	ID	RACA
Mizael de Oliveira	61	0
Antonio Vicente da Cruz	61	0
Alicio Benedito de Oliveira	62	0	31	0.939394
Rosa Maria Ignatti de Moraes Prado	63	0	2	0.0606061
Joana Darc Santos	63	0	33
Irineu Jose Tardevo	63	0
Nelson Moreira	64	0
Antonio Carlos Salvador	64	0
Ana Rosa Toffoli Benedicto	65	0
Aparecida Malici Nazareth	65	0
Jose Brasil	66	0
Faraildes Alves de Araujo	66	0
Tereza Garcia Videira	68	0
Tereza Alves Lima	68	0
Madalena Tristao de Oliveira	68	0
MKOA	69	0
Cecilia de Siqueira Fonseca	70	0
Dirce de Almeida Cardoso	70	0
Manoel Nunes	71	0
SF	71	0
Dalziza Cardose de Almeida	71	0
Maura Ferreira de Albuquerque	72	0
Jacyra Oliveira Nogueira	73	0
Lazaro de Campos	73	0
Emiliano Antonio de Lima	75	0
Alvaro Picado Gonçalves	76	0
Rosalina Alves	79	0
Maria Antunes Fernandes	79	0
Heloisa Castanheiro de Souza Consorte	80	0
Alvarina de Jesus Pereira	83	0
Anesia de Souza	83	0
Mauro Barbosa da Silva	66	1
Sebastiao Jesus Santos	67	1

## Sheet: HAS <60
Nome	ID	IND_HAS
ED	32	0
Paulo Henrique de Oliveira	33	0
Fabiana Moraes	33	0
ES	34	0
Angela Maria da Silva	40	0
Valeria Silva Santos Castilho	41	0
Jose Antonio Eburneo	45	0
Benedita Izabel Ladeira Barbosa	47	0
Mauro Vieira dos Santos	50	0
Jose Luis Aranega Gonçalves	51	0
Maria Cristina Silveira	51	0
Joao Ferreira dos Santos	57	0
Milton Ferreira de Albuquerque	57	0
Jose Robelio Soares Leandro	39	1
Lucia Siqueira	40	1		14	0.518519
Marynidja Almeida dos Santos	41	1		27
Sara Gardino	44	1
Camilo Henrique Luiz	47	1
EPC	47	1
Jose Aparecido de Sousa	49	1
AVR	49	1
Fernando Martins de Matos	52	1
Jose Darci Marcelino	52	1
Hisato Kitamura	53	1
Joao de Camargo	55	1
Suely Satuki Sakaniva Celestino	56	1
Antonio Carlos Marcello	57	1

## Sheet: HAS > 60
Nome	ID	IND_HAS
Mizael de Oliveira	61	0
Nelson Moreira	64	0
Sebastiao Jesus Santos	67	0		7	0.212121
Dalziza Cardose de Almeida	71	0		26	0.787879
Lazaro de Campos	73	0		33
Heloisa Castanheiro de Souza Consorte	80	0
Alvarina de Jesus Pereira	83	0
Antonio Vicente da Cruz	61	1
Alicio Benedito de Oliveira	62	1
Rosa Maria Ignatti de Moraes Prado	63	1
Joana Darc Santos	63	1
Irineu Jose Tardevo	63	1
Antonio Carlos Salvador	64	1
Ana Rosa Toffoli Benedicto	65	1
Aparecida Malici Nazareth	65	1
Jose Brasil	66	1
Faraildes Alves de Araujo	66	1
Mauro Barbosa da Silva	66	1
Tereza Garcia Videira	68	1
Tereza Alves Lima	68	1
Madalena Tristao de Oliveira	68	1
MKOA	69	1
Cecilia de Siqueira Fonseca	70	1
Dirce de Almeida Cardoso	70	1
Manoel Nunes	71	1
SF	71	1
Maura Ferreira de Albuquerque	72	1
Jacyra Oliveira Nogueira	73	1
Emiliano Antonio de Lima	75	1
Alvaro Picado Gonçalves	76	1
Rosalina Alves	79	1
Maria Antunes Fernandes	79	1
Anesia de Souza	83	1

[truncated: 22 more sheets: DM<60, DM >60, TAB <60, TAB >60, FA <60, FA >60, Lado <60, Lado >60, Tromb <60, Tromb >60, NIH <60, NIH >60, Time <60, Time >60, infec <60, infec >60, days <60, days >60, hemor <60, hemor >60 …]
